# Supplementary material for: In vitro anti-diabetic effects and phytochemical profiling of novel varieties of Cinnamomum zeylanicum (L.) extracts
Source: PeerJ. 2020 Nov 2;8:e10070. doi: 10.7717/peerj.10070 (PMC7643550; doi:10.7717/peerj.10070)
Supplement: Supplemental Information 2 [file peerj-08-10070-s002.xlsx]

## Sheet: Fig. 1
Yields (%, w/w, dry basis) of compounds in extracts from different cinnamon quills with different extraction methods
Microvawe digetion (MD)
Cinnamon accessions	repeat 1	repeat 2	repeat 3	means	SD
CC	0.15	0.146	0.156	0.150667	0.00410961
SW	0.385	0.45	0.438	0.424333	0.028241
SG	0.42	0.375	0.38	0.391667	0.0201384
Pressurized Water Extraction (PWE)
Cinnamon accessions	repeat 1	repeat 2	repeat 3	means	SD
CC	0.52	0.65	0.73	0.633333	0.0865384
SW	2.5	2.185	1.89	2.19167	0.249076
SG	1.6	1.5	1.235	1.445	0.154002
Decoction Water Extraction (DWE)
Cinnamon accessions	repeat 1	repeat 2	repeat 3	means	SD
CC	0.625	0.7	0.7	0.675	0.0353553
SW	1.45	1.5	1.4	1.45	0.0408248
SG	1.3	1.375	1.2	1.29167	0.071686
Infution Water Extraction (IWE)
Cinnamon accessions	repeat 1	repeat 2	repeat 3	means	SD
CC	0.18	0.185	0.187	0.184	0.00294392
SW	0.564	0.57	0.549	0.561	0.00883176
SG	0.549	0.561	0.54	0.55	0.00860233
Solvent Extraction (SE)
Cinnamon accessions	repeat 1	repeat 2	repeat 3	means	SD
CC	0.86	0.8	0.9	0.853333	0.0410961
SW	1.25	1.38	1.02	1.21667	0.148847
SG	1.35	1.9	1.85	1.7	0.248328
Steam Distillation (SD)
Cinnamon accessions	repeat 1	repeat 2	repeat 3	means	SD
CC	1.2125	1.375	1.205	1.26417	0.0784308
SW	1.6625	1.675	1.6	1.64583	0.0328084
SG	1.8375	1.9625	1.9	1.9	0.051031

## Sheet: Table 1
IC50 for α-glucosidase and α-amylase of SW, SG and CC, extracted by different methods
α-amylase of SW, SG and CC, extracted by different methods
Microvawe digetion (MD)								Pressurized Water Extraction (PWE)								Decoction Water Extraction (DWE)								Infution Water Extraction (IWE)								Solvent Extraction (SE)								Steam Distillation (SD)									Acarbose - amaylase
		% inhibition								% inhibition								% inhibition								% inhibition								% inhibition								% inhibition							% inhibition
	Concentration (µg/mL)	repeat 1	repeat 2	repeat 3	means	SD			Concentration (µg/mL)	repeat 1	repeat 2	repeat 3	means	SD			Concentration (µg/mL)	repeat 1	repeat 2	repeat 3	means	SD			Concentration (µg/mL)	repeat 1	repeat 2	repeat 3	means	SD			Concentration (µg/mL)	repeat 1	repeat 2	repeat 3	means	SD			Concentration (µg/mL)	repeat 1	repeat 2	repeat 3	means	SD		Concentration (µg/mL)	repeat 1
CC	400	84.4974	84.7352	85.4545	84.8957	0.406895		CC	400	95.3152	94.8154	96.5072	95.5459	0.709674		CC	400	59.54	59.6629	60.0478	59.7503	0.216318		CC	400	62.1465	63.0658	62.4402	62.5508	0.383372		CC	400	71.0392	71.8941	70.5263	71.1532	0.564169		CC	400	82.4872	81.4446	81.7544	81.8954	0.437165		400	89.4378
	200	70.5281	70.2568	70.4306	70.4052	0.112204			200	69.8296	71.573	71.7384	71.047	0.863473			200	45.6899	45.5538	45.4067	45.5501	0.115665			200	45.5366	46.5169	47.0175	46.357	0.615056			200	47.9898	48.6035	48.4689	48.3541	0.263391			200	68.7223	68.6517	69.6332	69.0024	0.446961		200	74.1738
	100	45.1959	44.1734	45.7735	45.0476	0.661631			100	53.6286	54.3981	58.6603	55.5623	2.213			100	25.4174	25.618	25.6778	25.5711	0.111385			100	25.2641	25.297	25.5662	25.3757	0.135342			100	31.3629	29.9358	29.8246	30.3744	0.700418			100	45.1959	44.1734	45.7735	45.0476	0.661631		100	55.5877
	50	25.2641	26.2921	25.5662	25.7075	0.431436			50	33.1687	32.5843	31.9777	32.5769	0.486245			50	13.7308	13.4831	14.4019	13.872	0.388134			50	7.59796	8.65169	8.56459	8.27141	0.477531			50	16.3714	15.0562	14.4019	15.2765	0.818984			50	20.971	20.3531	20.7815	20.7019	0.258465		50	26.184
	25	11.6865	12.183	13.3493	12.4063	0.696931			25	12.2998	13.3547	14.0191	13.2246	0.707914			25	5.05963	5.77849	6.57097	5.80303	0.617249			25	2.89608	2.55217	3.26954	2.90593	0.292948			25	5.05963	5.76244	6.88995	5.90401	0.753903			25	9.523	9.11717	9.56938	9.40318	0.203123		25	8.3816
		% inhibition								% inhibition								% inhibition								% inhibition								% inhibition								% inhibition
	Concentration (µg/mL)	repeat 1	repeat 2	repeat 3	means	SD			Concentration (µg/mL)	repeat 1	repeat 2	repeat 3	means	SD			Concentration (µg/mL)	repeat 1	repeat 2	repeat 3	means	SD			Concentration (µg/mL)	repeat 1	repeat 2	repeat 3	means	SD			Concentration (µg/mL)	repeat 1	repeat 2	repeat 3	means	SD			Concentration (µg/mL)	repeat 1	repeat 2	repeat 3	means	SD
	400	64.7019	65.008	63.4131	64.3743	0.846422			400	95.3152	94.8154	96.5072	95.5459	0.709674			400	86.6099	87.0305	87.496	87.0455	0.361917			400	68.0239	68.3788	68.2616	68.2214	0.147668			400	42.6235	43.4029	42.8549	42.9604	0.326818			400	71.0051	71.4446	71.1802	71.21	0.18066
SW	200	50.3066	51.1075	50.8612	50.7585	0.410221		SW	200	74.2589	75.9069	74.9282	75.0314	0.676717		SW	200	62.1465	63.1621	62.4721	62.5936	0.423427		SW	200	53.9693	53.8363	53.6364	53.814	0.136845		SW	200	33.9182	33.0658	33.0144	33.3328	0.414495		SW	200	50.5622	50.3531	50.4466	50.454	0.0855043
	100	35.4855	39.2937	39.1547	37.978	2.15966			100	65.5537	65.9551	65.0399	65.5162	0.37456			100	37.9387	39.5185	37.5439	38.3337	0.853141			100	42.2998	41.1236	40.2552	41.2262	0.837871			100	28.1431	28.3146	29.5534	28.6704	0.628324			100	38.8927	37.9454	37.1451	37.9944	0.71427
	50	22.5554	25.5698	26.3636	24.8296	2.00915			50	33.1687	32.5843	31.9777	32.5769	0.486245			50	22.5554	24.8475	25.4386	24.2805	1.24349			50	21.9932	21.5891	20.7815	21.4546	0.503728			50	17.8705	17.1429	17.2408	17.4181	0.322426			50	25.2811	24.687	23.9075	24.6252	0.562468
	25	11.2606	14.8475	13.8756	13.3279	1.85509			25	8.3816	11.7496	10.5104	10.2139	1.39087			25	2.89608	2.55217	1.64274	2.36366	0.52875			25	9.30153	8.94061	9.2185	9.15355	0.154338			25	11.8739	11.1717	11.6746	11.5734	0.295462			25	12.0273	13.5955	14.386	13.3362	0.980234
		% inhibition								% inhibition								% inhibition								% inhibition								% inhibition								% inhibition
	Concentration (µg/mL)	repeat 1	repeat 2	repeat 3	means	SD			Concentration (µg/mL)	repeat 1	repeat 2	repeat 3	means	SD			Concentration (µg/mL)	repeat 1	repeat 2	repeat 3	means	SD			Concentration (µg/mL)	repeat 1	repeat 2	repeat 3	means	SD			Concentration (µg/mL)	repeat 1	repeat 2	repeat 3	means	SD			Concentration (µg/mL)	repeat 1	repeat 2	repeat 3	means	SD
	400	69.6763	70.2568	69.6172	69.8501	0.28859			400	65.0767	66.2921	63.8915	65.0868	1.20033			400	67.121	68.6998	67.6236	67.8148	0.658603			400	65.2981	65.3451	66.1722	65.6052	0.401451			400	42.6235	43.4029	43.5885	43.205	0.418082			400	66.9847	68.5393	66.6029	67.3756	1.02572
SG	200	44.4974	44.1091	44.4498	44.3521	0.172904		SG	200	50.4259	51.1396	53.4131	51.6595	1.55998		SG	200	58.6031	62.7608	64.4338	61.9326	2.45138		SG	200	53.9693	53.756	53.6045	53.7766	0.149667		SG	200	30.8518	31.2841	31.26	31.132	0.198353		SG	200	50.4259	51.1396	53.4131	51.6595	1.55998
	100	31.3629	29.9358	29.8246	30.3744	0.700418			100	35.4514	40.2247	38.2935	37.9899	2.40107			100	47.1891	52.1669	49.7608	49.7056	2.03257			100	41.0392	41.0915	40.1914	40.774	0.412537			100	24.7359	24.5104	24.7687	24.6717	0.11482			100	35.4855	39.2937	39.1547	37.978	2.15966
	50	16.3714	15.0562	14.4019	15.2765	0.818984			50	24.5997	26.5329	26.3636	25.8321	1.07065			50	19.9319	21.0273	21.6906	20.8832	0.725188			50	30.1363	29.6148	30.3509	30.034	0.309101			50	19.0801	18.122	18.3573	18.5198	0.407665			50	22.5554	25.5698	26.3636	24.8296	2.00915
	25	5.05963	5.76244	6.88995	5.90401	0.753903			25	9.18228	13.1461	13.5247	11.951	2.40526			25	2.65758	2.77689	6.0925	3.84232	1.59186			25	11.7206	12.1348	10.7815	11.5456	0.566178			25	13.5775	14.4141	13.5885	13.8601	0.391815			25	7.93867	15.1364	13.9075	12.3275	3.85022
α-glucosidase of SW, SG and CC, extracted by different methods
Microvawe digetion (MD)								Pressurized Water Extraction (PWE)								Decoction Water Extraction (DWE)								Infution Water Extraction (IWE)								Solvent Extraction (SE)								Steam Distillation (SD)									Acarbose - Glucosidase
		% inhibition								% inhibition								% inhibition								% inhibition								% inhibition								% inhibition							% inhibition
	Concentration (µg/mL)	repeat 1	repeat 2	repeat 3	means	SD			Concentration (µg/mL)	repeat 1	repeat 2	repeat 3	means	SD			Concentration (µg/mL)	repeat 1	repeat 2	repeat 3	means	SD			Concentration (µg/mL)	repeat 1	repeat 2	repeat 3	means	SD			Concentration (µg/mL)	repeat 1	repeat 2	repeat 3	means	SD			Concentration (µg/mL)	repeat 1	repeat 2	repeat 3	means	SD		Concentration (µg/mL)	repeat 1
CC	400	70.6474	70	71.0048	70.5507	0.415855		CC	400	80.8688	79.7913	81.0048	80.555	0.542826		CC	400	70.6474	70	71.0048	70.5507	0.415855		CC	400	70.7729	69.0709	69.8432	69.8957	0.695847		CC	400	46.0307	46.4526	46.874	46.4524	0.344292		CC	400	56.2692	56.1316	56.3636	56.2548	0.0952623		400	73.339
	200	57.4617	56.2921	57.0175	56.9238	0.482042			200	67.6831	66.5008	66.5869	66.9236	0.538208			200	54.6508	54.6709	54.7847	54.7021	0.0589535			200	67.9952	67.3594	65.5006	66.9517	1.05842			200	29.3015	29.5185	29.8884	29.5694	0.242268			200	39.983	41.6693	40.0478	40.5667	0.780123		200	52.402
	100	39.6422	40.0642	39.7289	39.8118	0.181965			100	39.6422	38.4591	38.3413	38.8142	0.587483			100	40.6644	41.6693	41.3238	41.2192	0.416881			100	39.4928	39.1198	38.842	39.1515	0.266622			100	26.6269	26.6292	27.0016	26.7526	0.176086			100	27.7853	27.6083	27.3365	27.5767	0.18459		100	35.3152
	50	21.6865	21.9583	22.4721	22.039	0.325736			50	19.9319	20.3531	19.8246	20.0365	0.228125			50	21.7036	22.0385	22.4721	22.0714	0.314604			50	35.8696	33.8631	34.0169	34.5832	0.911778			50	19.6763	19.3258	19.6172	19.5398	0.153199			50	10.1533	11.3002	11.6427	11.0321	0.636918		50	20.1704
	25	10.3237	11.9422	11.8341	11.3667	0.738828			25	8.6201	9.55056	9.92026	9.36364	0.546994			25	10.3237	11.9422	11.8341	11.3667	0.738828			25	13.6473	12.3472	14.8372	13.6106	1.01686			25	13.8501	13.5152	13.2376	13.5343	0.250393			25	4.1908	4.0931	3.85965	4.04785	0.138927		25	12.0273
		% inhibition								% inhibition								% inhibition								% inhibition								% inhibition								% inhibition
	Concentration (µg/mL)	repeat 1	repeat 2	repeat 3	means	SD			Concentration (µg/mL)	repeat 1	repeat 2	repeat 3	means	SD			Concentration (µg/mL)	repeat 1	repeat 2	repeat 3	means	SD			Concentration (µg/mL)	repeat 1	repeat 2	repeat 3	means	SD			Concentration (µg/mL)	repeat 1	repeat 2	repeat 3	means	SD			Concentration (µg/mL)	repeat 1	repeat 2	repeat 3	means	SD
SW	400	71.8569	71.0273	71.7703	71.5515	0.37236		SW	400	85.0943	85.0427	81.1957	83.7776	2.23616		SW	400	77.3424	75.7624	76.555	76.5533	0.645025		SW	400	66.8868	69.3162	67.2365	67.8132	1.31339		SW	400	44.276	44.7673	44.3222	44.4551	0.221507		SW	400	84.4634	84.992	84.2105	84.5553	0.325578
	200	54.5656	54.7673	54.7687	54.7005	0.0954189			100	63.6792	60.2564	50.9783	58.3046	6.57159			200	72.2317	70.947	71.6108	71.5965	0.524556			100	47.0755	49.2308	44.4444	46.9169	2.3971			200	30.7325	30.2087	30.3509	30.4307	0.221191			200	66.661	66.5008	65.8214	66.3277	0.363966
	100	43.1175	43.1621	43.3652	43.215	0.107801			25	44.5283	50.7692	36.9565	44.0847	6.91703			100	50.5963	52.1669	49.7608	50.8413	0.997482			25	14.434	15.4701	13.8651	14.5897	0.813729			100	27.2232	28.1862	27.3206	27.5766	0.432847			100	30.7325	31.2039	30.5104	30.8156	0.28914
	50	19.4378	18.6838	18.9793	19.0336	0.310222											50	19.9319	21.0273	21.6906	20.8832	0.725188											50	17.7513	18.5233	18.9793	18.4179	0.506827			50	7.83646	7.94543	8.32536	8.03575	0.209563
	25	8.6201	9.55056	9.92026	9.36364	0.546994											25	2.65758	2.45586	0.0318979	1.71511	1.19306											25	13.6116	13.4992	12.5997	13.2368	0.452856			25	2.11244	2.15088	2.83892	2.36741	0.333773
		% inhibition								% inhibition								% inhibition								% inhibition								% inhibition								% inhibition
	Concentration (µg/mL)	repeat 1	repeat 2	repeat 3	means	SD			Concentration (µg/mL)	repeat 1	repeat 2	repeat 3	means	SD			Concentration (µg/mL)	repeat 1	repeat 2	repeat 3	means	SD			Concentration (µg/mL)	repeat 1	repeat 2	repeat 3	means	SD			Concentration (µg/mL)	repeat 1	repeat 2	repeat 3	means	SD			Concentration (µg/mL)	repeat 1	repeat 2	repeat 3	means	SD
SG	400	66.5758	66.4526	65.7895	66.2726	0.345333		SG	400	89.5741	89.9839	89.075	89.5443	0.371689		SG	400	66.0377	68.2051	66.4767	66.9065	1.14584		SG	400	59.434	59.6581	56.9801	58.6907	1.48571		SG	400	41.0903	41.6212	41.7703	41.4939	0.291845		SG	400	84.4634	84.992	84.2105	84.5553	0.325578
	200	52.4361	51.4767	51.0526	51.6552	0.578726			200	77.1891	78.7159	78.1659	78.0236	0.631375			100	47.9245	47.7778	48.0532	47.9185	0.137801			100	47.9245	47.7778	44.1595	46.6206	2.13261			200	30.477	29.7592	30.3668	30.201	0.315614			200	57.9387	58.2022	58.8357	58.3255	0.376456
	100	37.9387	37.9775	38.0223	37.9795	0.0341817			100	63.0494	63.2424	65.2313	63.841	0.986205			25	28.3962	29.4017	24.6914	27.4964	2.48074			25	31.8868	35.3846	35.8974	34.3896	2.18262			100	24.9233	23.9968	24.8804	24.6002	0.427015			100	28.7053	28.9888	28.756	28.8167	0.123433
	50	25.7751	25.6661	26.0447	25.8286	0.159097			50	37.3595	35.2488	34.0191	35.5425	1.3794																			50	19.6934	19.9358	19.697	19.7754	0.113444			50	7.83646	7.94543	8.32536	8.03575	0.209563
	25	13.8501	13.4992	13.2376	13.529	0.250915			25	20.5963	20.305	20.5582	20.4865	0.129279																			25	11.0562	11.9101	11.6427	11.5364	0.356625			25	5.79216	5.21669	5.08772	5.36553	0.306239
[truncated: 4 more columns]

## Sheet: Table 2
TPC and PC from quills of CC, SW and SG, with different extraction methods
Total Phenolic content (TPC, mg GAE/g)								Proanthocyanidine Content (PC, mg of catechin equivalent/g)
Microvawe digetion (MD)								Microvawe digetion (MD)
Cinnamon accessions	repeat 1	repeat 2	repeat 3	means	SD	SE		Cinnamon accessions	repeat 1	repeat 2	repeat 3	means	SD	SE
CC	1.70945	1.75366	1.74147	1.73486	0.0186433	0.0107637		CC	6.14484	6.14484	6.1221	6.13726	0.0107206	0.00618954
SW	0.682968	0.654003	0.667724	0.668232	0.0118304	0.00683031		SW	14.998	15.0113	14.998	15.0024	0.00623744	0.00360119
SG	0.115861	0.128057	0.121959	0.121959	0.00497894	0.00287459		SG	12.0186	11.9913	12.0022	12.004	0.0112152	0.0064751
Pressurized Water Extraction (PWE)								Pressurized Water Extraction (PWE)
Cinnamon accessions	repeat 1	repeat 2	repeat 3	means	SD	SE		Cinnamon accessions	repeat 1	repeat 2	repeat 3	means	SD	SE
CC	3.05186	2.89205	2.75174	2.89855	0.122609	0.0707884		CC	7.3194	7.43194	7.40943	7.38692	0.0486215	0.0280716
SW	1.52804	1.51859	1.54877	1.5318	0.0126065	0.00727836		SW	36.094	36.0805	36.0737	36.0828	0.00843018	0.00486717
SG	0.201232	0.17684	0.17684	0.184971	0.0114984	0.00663859		SG	17.2326	17.2114	17.1972	17.2137	0.0145181	0.00838201
Decoction Water Extraction (DWE)								Decoction Water Extraction (DWE)
Cinnamon accessions	repeat 1	repeat 2	repeat 3	means	SD	SE		Cinnamon accessions	repeat 1	repeat 2	repeat 3	means	SD	SE
CC	0.908893	0.900419	0.933012	0.914108	0.0138073	0.00797164		CC	17.5149	17.4938	17.4798	17.4961	0.0144247	0.0083281
SW	2.24562	2.24888	2.2391	2.24453	0.00406499	0.00234692		SW	39.9787	40.2748	39.9047	40.0528	0.159874	0.0923033
SG	1.00189	1.00504	0.99874	1.00189	0.00257245	0.00148521		SG	25.8804	26.1024	26.0284	26.0037	0.0923033	0.0532913
Infution Water Extraction (IWE)								Infution Water Extraction (IWE)
Cinnamon accessions	repeat 1	repeat 2	repeat 3	means	SD	SE		Cinnamon accessions	repeat 1	repeat 2	repeat 3	means	SD	SE
CC	1.63292	1.42316	1.4881	1.51473	0.0876832	0.0506239		CC	32.7268	32.7268	32.8699	32.7745	0.0674871	0.0389637
SW	0.860113	0.863264	0.879017	0.867465	0.00826928	0.00477427		SW	27.1592	27.3775	27.0864	27.2077	0.123692	0.0714135
SG	0.829319	0.835417	0.820172	0.828303	0.00626503	0.00361712		SG	21.8463	21.9172	21.5628	21.7754	0.153126	0.0884074
Solvent Extraction (SE)								Solvent Extraction (SE)
Cinnamon accessions	repeat 1	repeat 2	repeat 3	means	SD	SE		Cinnamon accessions	repeat 1	repeat 2	repeat 3	means	SD	SE
CC	0.921842	0.8775	0.91134	0.903561	0.0189198	0.0109233		CC	7.33668	7.36364	7.33668	7.34567	0.0127059	0.00733575
SW	0.903893	0.89716	0.911501	0.904185	0.00585817	0.00338222		SW	5.11746	5.12182	5.13492	5.12473	0.00742151	0.00428481
SG	0.652479	0.654003	0.637234	0.647905	0.00757143	0.00437137		SG	3.56368	3.57208	3.55528	3.56368	0.00685611	0.00395838
Steam Distillation (SD)								Steam Distillation (SD)
Cinnamon accessions	repeat 1	repeat 2	repeat 3	means	SD	SE		Cinnamon accessions	repeat 1	repeat 2	repeat 3	means	SD	SE
CC	0.696076	0.673993	0.656326	0.675465	0.0162614	0.00938855		CC	5.65596	5.63555	5.65596	5.64915	0.00961848	0.00555323
SW	0.206618	0.206618	0.230095	0.214444	0.0110672	0.00638964		SW	3.00108	2.99772	3.01284	3.00388	0.00648014	0.00374131
SG	0.217625	0.177367	0.0443418	0.146444	0.0740446	0.0427496		SG	0.994236	1.0069	1.00734	1.00282	0.00607476	0.00350727
